# Supplementary material for: Exposure to Ambient Air Pollution and the Incidence of Dementia in the Elderly of England: The ELSA Cohort
Source: Int J Environ Res Public Health. 2022 Nov 29;19(23):15889. doi: 10.3390/ijerph192315889 (PMC9736331; doi:10.3390/ijerph192315889)
Supplement: Supplementary file 1 [file ijerph-19-15889-s001.zip]

Archive with 1 entries (1 files):
- ijerph-1983951-supplementary.pdf
